# Supplementary material for: DPP-IV Inhibitory Peptide against In Vitro Gastrointestinal Digestion Derived from Goat’s Milk Protein and Its Activity Enhancement via Amino Acid Substitution
Source: Foods. 2024 Aug 27;13(17):2721. doi: 10.3390/foods13172721 (PMC11395612; doi:10.3390/foods13172721)
Supplement: Supplementary file 1 [file foods-13-02721-s001.zip]

Archive with 1 entries (1 files):
- foods-3149336-supplementary.pdf
